# Supplementary material for: The interplay between Wnt and mTOR signaling modulates ciliogenesis in human retinal epithelial cells
Source: PLoS Biol. 2025 Sep 2;23(9):e3003369. doi: 10.1371/journal.pbio.3003369 (PMC12416842; doi:10.1371/journal.pbio.3003369)
Supplement: S1 Table — (S1_Table.XLSX) [file pbio.3003369.s007.xlsx]

## Sheet: Sheet1
Table S1. List of antibodies used in this study.
Gene	Species	Dilution	Company
ARL13B	Rabbit	IF 1:500	Proteintech 17711-1-AP
ARL13B	Mouse	IF 1:50	NeuroMabs
C3B9 (acetylated tubulin)	Mouse	IF 1:100	Self-made, PMID: 2606940
Anti-Cep164N	Guinea pig	IF 1:500	Self-made, PMID: 23253480
Anti-Gamma tubulin	Rabbit	IF 1:500	Sigma T5192
Anti-ODF2	Guinea pig	IF 1:500	Self-made, PMID: 23400999
Anti-ODF2	Rabbit	IF 1:500	Self-made, PMID: 23400999
Anti-S6K	Rabbit	WB 1:1000	Cell signaling #9202
Anti-phospho-S6K(T389)	Rabbit	WB 1:1000	Cell signaling #9205
Anti-actin	Mouse	WB: 1:2500	Chemicon/Millipore MAB1501
Anti-TCF1/TCF7(C63D9)	Rabbit	WB 1:1000, IF1:500	Cell signalling #2203
Anti-Phospho-LRP6(Ser1490)	Rabbit	WB 1:1000	Cell signalling #2568
Anti-OFD1	Rabbit	WB 1:500	Self-made, this study
Anti-CP110	Rabbit	WB 1:1000	Biomol # A301-343A
Anti-DVL2	Rabbit	WB 1:1000	Proteintech: 12037-1-AP
Anti-TTBK2	Rabbit	IF 1:1000	Sigma Aldrich #HPA018113
Anti-CEP83	Rabbit	IF 1:500	Sigma Aldrich # HPA038161
Anti-β-Catenin	Rabbit	IF: 1:1000, WB 1:1000	Abcam # ab6302
Anti-γ-tubulin clone GTU-88	Mouse	IF 1:500	Sigma Aldrich #T6557
Anti-Rb (4H1)	Mouse	IF: 1:1000	Cell signaling #9309
Anti-Phospho-Rb	Rabbit	IF: 1:1000	Cell Signaling #8516
(Ser807/811)
Anti-PCM1	Rabbit	IF: 1:2000	A gift from Oliver Gruss
Anti-CBY1	Rabbit	WB 1:1000, IF 1:300	Proteintech 12239-1-AP
