# Supplementary material for: The interplay between Wnt and mTOR signaling modulates ciliogenesis in human retinal epithelial cells
Source: PLoS Biol. 2025 Sep 2;23(9):e3003369. doi: 10.1371/journal.pbio.3003369 (PMC12416842; doi:10.1371/journal.pbio.3003369)
Supplement: S2 Table — (S2_Table.XLSX) [file pbio.3003369.s008.xlsx]

## Sheet: Sheet1
Table S2. List of siRNAs used in this study
Name	Origin	Sequence (5’-3’)	References
ON-TARGET plus TCF7 siRNA	Dharmacon	UCAAUCUGCUCAUGCAUUA	This study
		GAUGCUAGGUUCUGGUGUA
		CCAAGAAGCCAACCAUCAA
		CCAACUCUCUCUCUACGAA
si hCP110_1	Ambion	AAGCAGCAUGAGUAUGCCAGU	This study
siLRP6	Dharmacon	GCAGAUAUCAGACGAUUUUU	Patricia et al, 2008. (PMID: 18350154)
siGENOME HUMAN CTNNB1 siRNA-SMART pool	Dharmacon	GCUGAAACAUGCAGUUGUA	This study
		GAUAAAGGCUACUGUUGGA
		CCACUAAUGUCCAGCGUUU
		ACAAGUAGCUGAUAUUGAU
ON-TARGET plus Human OFD1 siRNA	Dharmacon	CAGACAAGUUCGACAUUUA	This study
		GACAAAGUCGAAAGUUUAA
		GAUCGAUCGUUCUGUCAAU
		CGAAAAGGCUAUAGUGGUU
