# Supplementary material for: The interplay between Wnt and mTOR signaling modulates ciliogenesis in human retinal epithelial cells
Source: PLoS Biol. 2025 Sep 2;23(9):e3003369. doi: 10.1371/journal.pbio.3003369 (PMC12416842; doi:10.1371/journal.pbio.3003369)
Supplement: S1 Data — The Excel table shows the datasets organized in separate tabs for each figure, with individual figure panels indicated within each tab. (S1_Data.XLSX) [file pbio.3003369.s009.xlsx]

## Sheet: Figure 1
Figure 1A
	1st			2nd			3rd
	cilia	no cilia	ciliation (%)	cilia	no cilia	ciliation (%)	cilia	no cilia	ciliation (%)
siLUC	53	34	60.9195	70	43	61.9469	76	36	67.8571
siLPR6	42	83	33.6	31	74	29.5238	26	83	23.8532
Figure 1B
	1st			2nd			3rd
	cilia	no cilia	ciliation (%)	cilia	no cilia	ciliation (%)	cilia	no cilia	ciliation (%)
siLUC	149	149	50	76	77	49.6732	58	52	52.7273
siCTNNB1	103	174	37.1841	63	155	28.8991	51	101	33.5526
Figure 1E
cilication	cilia	no cilia	%
SS	65	54	54.6218
wnt3a 1:5	13	84	13.4021
control 1:5	44	50	46.8085
cilication	cilia	no cilia	%
SS	58	45	56.3107
wnt3a 1:5	11	95	10.3774
control 1:5	34	71	32.381
cilication	cilia	no cilia	%
SS	47	54	46.5347
wnt3a 1:5	14	89	13.5922
control 1:5	42	56	42.8571
Figure 1F
	1st			2nd			3rd
	pRb	Rb	%	pRb	Rb	%	pRb	Rb	%
Co-CM	43	180	80.7175	26	192	88.0734	24	173	87.8173
Wnt-CM	49	245	83.3333	42	222	84.0909	58	260	81.761
Figure 1G
	1st			2nd			3rd
	cilia	no cilia	ciliation (%)	cilia	no cilia	ciliation (%)	cilia	no cilia	ciliation (%)
control	43	71	37.7193	96	120	44.4444	108	123	46.7532
wnt surrogate	61	183	25	64	187	25.498	48	96	33.3333
Figure 1H
	1st			2nd			3rd
	cilia	no cilia	ciliation (%)	cilia	no cilia	ciliation (%)	cilia	no cilia	ciliation (%)
A-Control	99	126	44	68	87	43.871	75	104	41.8994
B-DKK1	98	133	42.4242	94	141	40	50	81	38.1679
C-Wnt1	57	155	26.8868	42	133	24	42	124	25.3012
D-Wnt1,DKK1	98	158	38.2812	78	110	41.4894	82	86	48.8095

## Sheet: Figure 2
Figure 2C
	1st			2nd			3rd
	cilia	no cilia	ciliation (%)	cilia	no cilia	ciliation (%)	cilia	no cilia	ciliation (%)
siLUC Co-CM	72	40	64.2857	74	52	58.7302	59	41	59
siLUC Wnt3a-CM	41	60	40.5941	44	74	37.2881	50	56	47.1698
siTCF7 Co-CM	68	28	70.8333	89	56	61.3793	58	37	61.0526
siTCF7 Wnt3a-CM	44	89	33.0827	47	57	45.1923	29	56	34.1176
Figure 2D
Length of cilia(μm)
siLUC		siTCF7
Co-CM	Wnt3a-CM	Co-CM	Wnt3a-CM
2.76614	3.54168	2.15432	3.08594
2.33858	1.34397	2.19927	2.37477
1.84711	3.74012	1.20417	2.35887
2.92054	1.92688	3.83418	2.26667
2.4125	4.50002	3.12953	2.39686
1.20417	3.28594	3.32012	1.75233
2.53916	3.69423	3.00688	2.51035
1.46027	1.61525	2.75068	3.91832
1.94889	2.81201	4.35785	3.27895
3.29281	2.9479	4.10713	2.49129
3.33595	3.68607	2.09169	3.61182
3.42647	2.6954	3.31786	2.32351
1.72927	2.51035	2.79501	4.20092
3.17173	1.58389	3.182	3.48815
2.56761	3.23051	3.61321	1.25517
3.20713	2.60452	4.10835	2.80218
1.48919	3.61182	3.33445	1.97574
3.11184	2.84747	3.54168	4.25237
3.25834	3.36739	2.9479	3.39484
2.70655	1.92688	4.39397	2.92054
2.61221	2.63516	2.42495	2.26002
2.98847	2.02836	2.9479	4.06476
3.656	3.14552	1.75233	3.99755
3.85376	2.6954	3.58673	1.8593
1.89008	3.23671	2.83334	3.5225
1.39706	2.83334	3.96921	3.8145
2.76614	4.25237	2.70655	3.973
3.61529	1.86334	2.33643	2.65508
3.09406	2.04315	4.72837	1.64297
3.16015	3.76419	3.4118	3.62983
2.47107	5.00669	3.49892	1.99469
1.36802	2.16246	3.33445	2.73605
2.75068	3.16777	3.63121	4.14724
2.47411	3.30725	2.79411	2.8227
1.20209	2.19927	3.54168	1.62917
2.44555	3.27064	2.55394	3.20713
3.27064	1.25317	3.06473	2.98595
2.9479	2.66263	2.97838	3.6813
3.19616	1.5159	2.63516	2.70655
2.83688	2.38952	4.79371	2.50434
2.79291	2.88945	1.7059	3.16302
2.17957	1.61836	2.35781	4.05487
2.19927	2.98931	3.96668	4.93299
2.16709	3.36739	3.33445	2.8589
2.58518	1.93468	3.68335	3.96731
1.7059	3.97237	3.18357	2.40938
2.70655	3.107	3.93621	1.84711
2.10603	1.65211	2.9479	2.64466
1.98839	2.90677	3.23361	1.84303
1.47905	3.98938	1.77508	2.97838
2.0627	3.26142	2.63516	3.37929
2.15781	3.61182	3.48455	2.02836
3.26142	2.32351	2.9581	3.68806
3.00187	3.44691	2.72502	3.64225
2.04315	3.54451	1.90066	4.50225
1.47905	1.70001	3.29509	2.12501
0.488726	2.79411	2.8227	3.23051
0.161806	1.41667	1.95692	3.50465
0.397357	2.40417	3.84137	3.09406
2.8227	3.107	4.20491	3.01188
3.55299	0.907112	3.74615	3.18357
23.397	3.20556	3.92152	3.0516
2.35781	2.84747	3.38596	2.52827
2.21744	3.74012	1.99972	3.48239
2.51035	3.13594	3.56498	2.84924
2.4125	1.14216	3.04172	3.60973
3.90806	2.4125	3.20713	2.02589
2.26667	2.47816	4.46027	1.91382
1.84167	2.12972	3.16777	2.85539
1.2104	1.9681	4.7289	4.31213
2.53422	1.7059	3.24446	1.67922
3.4118	3.54451	3.83353	4.24529
1.86334	1.71177	2.90677	4.72094
1.92688	2.97501	3.90164	4.28118
1.72346	1.41667	4.40081	4.81802
2.21291	2.81201	3.09243	3.16777
3.60626	2.15781	3.12712	3.20086
4.21207	1.90594	3.54168	2.91194
2.28431	2.02836	3.43305	4.39682
2.14381	1.2104	3.5118	3.383
3.30725	2.73605	3.43638	3.07535
2.35781	3.14552	3.87777	2.39686
1.90594	3.13594	3.17489	4.00695
3.04172	1.72927	3.383	4.03316
2.37477	2.86504	2.32027	2.25447
2.49129	1.98334	3.76419	3.62637
1.63071	2.0627	3.30422	2.31269
1.9681	2.10603	2.71488	3.31357
3.54451	1.9681	2.4125	3.11786
2.19698	2.35781	3.52535	2.32351
1.20625	2.75068	1.61836	2.20619
1.84711	1.92688	2.21857	4.8172
1.03135	2.72502	1.80591	3.67789
2.6218		2.15432	3.79671
2.53916		1.70295	3.05571
2.01596		3.07535	3.18121
2.75523		2.4177	2.95894
2.79142		4.02943	3.2989
2.12619		2.75068	3.02601
2.76614		2.42081	2.92826
1.33649		4.84576
2.65224		2.98847
2.9581		3.69762
2.65508		3.90164
		2.89032
		1.67173
		3.78015

## Sheet: Figure 3
Figure 3A															Figure 3D												Figure 3F						Figure 3H
	1st			2nd			3rd										Rab8 docked at the centrosome	no Rab8	Rab8 docked at the centrosome(%)	Rab8 docked at the centrosome	no Rab8	Rab8 docked at the centrosome(%)	Rab8 docked at the centrosome	no Rab8	Rab8 docked at the centrosome(%)
Treatment	cilia	no cilia	ciliation (%)	cilia	no cilia	ciliation (%)	cilia	no cilia	ciliation (%)						Co-CM	no cilia	28	47	37.3333	27	44	38.0282	28	42	40							signal internsity (pixel)	CHIBBY
DMSO	85	83	50.5952	60	66	47.619	91	64	58.7097						Wnt-CM	no cilia	21	76	21.6495	22	83	20.9524	27	77	25.9615		signal internsity (pixel)	ODF2					Control	CHIR
BIO	13	132	8.96552	17	152	10.0592	13	170	7.10383																			Control	CHIR				155.782	78.9256
CHIR99021	6	124	4.61538	19	116	14.0741	15	111	11.9048																			421.09	92.155				152.26	42.2949
																												184.88	180.99				242.234	76.9876
															Figure 3G													5.4051	1014.8				210.912	29.7103
Figure 3B																												616.85	413.56				260.898	21.1453
																												38.398	316.12				77.9744	36.7515
		Rab8 docked at the centrosome	no Rab8	Rab8 docked at the centrosome(%)	Rab8 docked at the centrosome	no Rab8	Rab8 docked at the centrosome(%)	Rab8 docked at the centrosome	no Rab8	Rab8 docked at the centrosome(%)					signal internsity (pixel)	CEP164												36.783	432.61				135.949	63.575
Control (DMSO)	no cilia	78	99	44.0678	89	81	52.3529	101	113	47.1963						Control	CHIR99021											33.801	110.59				82.1	59.7367
CHIR99021 treatment	no cilia	22	94	18.9655	48	122	28.2353	25	85	22.7273					1	170.138	104.595											510.13	578.53				155.805	93.5462
															2	254.58	106.331											342.75	1039.2				154.402	51.8187
															3	152.756	78.6943											237.86	367.95				217.724	77.8075
Figure 3C															4	169.951	96.4266											102.86	220.88				113.959	170.855
Length of cilia(μm)															5	292.286	69.6098											208	147.19				214.557	49.9524
Group 1	Group 2	Group 3													6	125.491	96.3965											151.8	380.02				192.106	11.0752
Control	BIO	CHIR99021													7	116.079	48.0896											125.19	738.7				207.855	37.597
3.5075	2.3881	2.8049													8	120.905	99.2525											172.85	358.53				203.992	88.5194
2.9171	6.5231	4.9032													9	93.9091	61.2773											77.945	307.04				244.746	25.6418
2.4208	9.8002	1.6521													10	162.864	112.497											172.29	202.92				63.9724	38.547
3.1295	7.1961	6.3969													11	122.154	130.15											1.381	332.84				138.206	30.1793
3.7722	9.9734	7.3693													12	161.526	80.0892											245.27	805.92				181.078	122.852
3.7343	11.698	4.5178													13	177.273	78.6498											310.02	942.14				366.2	101.101
4.0606	6.4908	4.9972													14	183.116	101.176											14.968	189.67				53.3433	47.0788
3.4498	6.6452	4.562													15	232.82	99.2309											127.42	26.826				177.819	68.1829
2.4373	5.1509	5.8455													16	177.585	86.2937											294.9	319.21				189.16	119.478
2.7065	6.7755	6.507													17	203.63	128.583											263.07	193.11				158.031	29.4678
4.8104	5.9517	5.8411													18	151.775	95.7887											120.87	66.227				160.293	74.1352
2.4249	7.8787	3.4469													19	158.519	75.9048											1.1451	473.39				64.6771	25.9096
3.4989	1.3061	4.6298													20	182.722	46.1172											254.43	226.33				130.357	47.0668
1.8901	8.5507	5.8411													21	111.234	30.952											125.2	300.73				264.336	67.7967
2.4373	2.125	6.052													22	55.5198	31.6455											28.944	335.62				228.785	29.4134
3.0019	5.829	5.4228													23	145.182	43.6162											114.53	147.59				146.683	71.5474
1.9269	13.075	1.7293													24	85.4338	51.8723											449.68	1000.7				293.073	48.495
2.4083	8.3445	6.8529													25	139.246	101.202											77.306	294.57				329.701	16.4726
3.5447	4.7937	2.6879													26	185.561	93.0752											31.792	351.07				431.531	80.1885
2.6917	7.3952	4.9021													27	202.612	105.318											217.79	110.62				315.878	69.545
3.6118	7.2353	3.6942													28	252.674	59.5674											303.47	50.256				68.6186	27.9164
3.9285	1.8471	7.8482													29	167.463	114.387											250.7	748.53				188.373	3.31572
2.8049	5.7756	2.6352													30	162.026	93.2133											1329	154.11				88.2577	140.896
2.9581	7.3553	5.7406													31	104.846	57.1765											292.01	612.54				211.411	28.8695
3.1455	10.019	5.4664													32	187.745	76.9076											117.45	608.95				81.8907	53.1272
2.3235	9.0367	4.1665													33	140.441	78.8843											306.37	237.44				117.827	116.169
3.3163	5.7965	7.9898													34	209.84	13.136											177.18	304.74				89.3849	18.9772
2.6352	5.4427	5.9111													35	89.8935	125.6											197.83	151.72				162.967	37.9724
3.3163	6.3355	5.6667													36	100.511	85.7219											241.91	509.37				308.192	47.2689
2.106	5.8342	4.2919													37	171.446	121.312											285.86	386.69				180.279	53.3285
2.6617	2.6879	5.6654													38	165.691	65.6767											357.7	275.2				238.846	113.905
3.094	9.1372	3.1864													39	81.5074	127.896											154.17	205.7				87.3681	8.511
3.9894	6.2116	5.4131													40	166.956	59.5738											115.29	3.022				65.2413	58.2817
2.851	9.7624	6.6537													41	208.672	100.625											96.035	179.23				206.391	67.7319
3.9464	1.5059	6.2398													42	114.833	139.194											113.46	97.613				179.48	40.7179
3.0052	3.2614	6.3117													43	219.09	123.028											103.32	201.81				104.429	43.2209
4.2524	10.542	5.6614													44	144.071	0.0776255											142.83	47.769				120.739	161.377
3.4498	7.0068	5.1394													45	127.933	89.2857											270.77	63.325				115.986	81.7123
1.5324	10.627	7.7875													46	136.269	107.745											122.42	193.84				49.9932	28.6487
2.6122	9.981	7.4879													47	103.626	120.951											317.08	519.64				124.224	165.751
3.4265	9.3191	4.401													48	110.976	161.248											190.76	252.05				232.898	167.011
3.7267	11.281	4.5733													49	123.91	51.7519											191.02	796.47				173.776	138.672
3.473	1.7523	5.4242													50	160.146	128.932											132.4	132.33				108.487	38.3905
2.6954	10.316	5.2436													51	120.689	153.21											777.82	11.096				88.8723	67.7879
2.2399	8.2649	5.9786													52	119.112	138.683											100.38	108.39				199.829	72.9564
2.106	11.893	9.2951													53	123.934	70.7887											153.96	336.62				174.585	86.471
1.9269	12.876	4.7937													54	162.178	172.259											451.46	298.66				228.091	76.9564
2.3941	14.827	4.7347													55	134.792	72.9952											206.68	119.77				187.008	75.6979
2.5165	9.3838	6.0947													56	138.754	116.074											665.53	373.62				82.3357	131.163
2.725	4.8457	5.0649													57	187.987	74.5958											145.07	148.45				92.9788	88.078
2.725	8.5135	5.2436													58	163.856	113.034											358.39	230.65				280.821	41.2085
3.1455	8.4098	5.0271													59	135.316	95.1624											116.73	897.68				120.493	78.3881
1.8471	9.1182	5.3576													60	227.932	138.783											426.77	247.25				136.076	75.2677
2.2667	5.0517	6.4517													61	117.868	153.635											621.26	695.01				188.628	69.8727
2.7017	2.1993	5.3786													62	169.032	133.986											53.277	471.36				180.24	31.7411
3.6779	6.1169	4.5355													63	193.042	96.3577											145.94	280.65				166.497	116.36
3.3262	11.475	3.6861													64	147.629	91.3981											505.33	42.801				70.7563	67.6458
2.106	8.3009	5.1378													65	129.623	119.547											243.63	163.91				180.525	69.6102
4.0914	14.932	4.8416													66	143.125	94.2125											363.28	359.46				179.517	46.4678
2.2887	2.6122	3.8276													67	161.754	112.763											1145.5	484.97				116.531	57.9888
4.1514	14.638	5.1852													68	216.54	64.2421											673.82	110.69				95.6022	61.8855
1.8471	5.1079	8.6849													69	174.746	134.605											586.09	919.79				163	75.6346
2.8369	2.106	5.0862													70	142.226	84.1468											1043.5	527.73				22.3649	83.9288
2.8123	5.0806	5.1868													71	132.982	39.9636											632.37	402.09				35.4634	98.6719
2.2887	6.4315	5.3759													72	137.37	134.099											1159.3	297.9				120.171	95.6983
2.6617	6.6699	4.4122													73	143.058	67.1785											141.54	340.46				65.8623	139.218
2.4042	4.0906	5.1974													74	198.505	87.8603											344.09	95.397				12.5098	35.6527
4.2712	7.7441	5.3945													75	96.5574	65.4029											441.31	243.42				48.4158	27.8199
2.725	8.6946	5.0247													76	166.17	83.6663												324.46				11.7747	135.699
1.2187		4.9797													77	150.842	114.893												922.27				0.567817	120.973
2.2399		4.9071													78	169.416	115.958												252.16				135.216	202.864
2.851		4.5998													79	142.707	116.148												79.63				122.634	104.465
1.9888		7.2527													80	234.508	43.1841												985.56				146.826	89.7503
2.7941		4.9095													81	165.666	68.5046												53.672				160.733	263.307
3.8301		4.1303													82	170.944	68.5858												29.834					119.561
3.1295		5.8051													83	125.497	42.1404												1075.8					46.3353
3.1011		5.0087													84	83.7127	71.3025												53.4					234.43
3.3674		6.241													85	143.014	121.82												310.61					54.6883
1.9397		5.0645													86	164.763	81.5986												42.19					175.304
2.4782		8.1166													87	157.316	71.1392												653.51					81.3125
3.6118		5.4131													88	218.16	76.2245												564.94					4.55501
5.0168		4.2864													89	125.497	74.1949												203.83					25.6418
2.6045		4.7284													90	173.422	118.516
2.4083		6.0073													91	125.585	37.8491
1.2021		4.9682													92	48.2349	83.3809
2.3169		5.3101													93	95.3281	146.974
2.9885		5.3164													94	161.457	126.691
2.851		4.8895													95	165.104	125.018
2.2038		5.4689													96	173.82	68.8699
2.3748		6.5734													97	176.637	150.891
2.725		2.0917													98	189.124	119.411
1.5324		5.3101													99	147.776	148.242
2.3062		4.825													100	173.91	117.795
2.9171		7.9261													101	218.701	103.149
2.2174		6.6824													102	181.836	127.619
3.5189		4.7092													103	114.019	109.48
3.0647		5.2925													104	168.878	110.959
		6.9978													105	182.162	108.649
		5.2203													106	176.336	114.685
		7.3288													107	192.431	88.3317
															108	137.196	107.574
															109		13.5954
															110		3.519

## Sheet: Figure 4
Figure 4A										Figure 4D
CP110
	Co-CM	dock at the centrole	no dock	%	Wnt3a-CM	dock at the centrole	no dock	%			1st			2nd			3rd
1st		41	108	27.5168		60	73	45.1128			cilia	no cilia	ciliation (%)	cilia	no cilia	ciliation (%)	cilia	no cilia	ciliation (%)
2nd		42	93	31.1111		70	76	47.9452		siLUC Co-CM	51	69	42.5	79	67	54.1096	83	87	48.8235
3rd		57	114	33.3333		51	60	45.9459		silLUC Wnt3a-CM	38	85	30.8943	16	116	12.1212	41	97	29.7101
										siCP110 Co-CM	32	42	43.2432	40	39	50.6329	36	46	43.9024
										siCP110 Wnt3a-CM	29	84	25.6637	24	80	23.0769	36	85	29.7521
Figure 4C
										Figure 4F
OFD1 Signal intensity (pixel)		Co-CM	Wnt3a-CM
		286	1179.4								1st			2nd			3rd
		354	1344.1								cilia	no cilia	ciliation (%)	cilia	no cilia	ciliation (%)	cilia	no cilia	ciliation (%)
		321	1447.9							siLUC Co-CM	61	130	31.9372	125	156	44.484	78	140	35.7798
		420	1235.2							siLUc Wnt3a-CM	22	169	11.5183	52	152	25.4902	52	230	18.4397
		355	1346							siOFD1 Co-CM	109	64	63.0058	125	60	67.5676	93	70	57.0552
		455	1798.5							siOFD1 Wnt3a-CM	77	99	43.75	87	85	50.5814	85	76	52.795
		418	1470.3
		368	1606.9
		341	1048.2
		421	1090
		399	1179.1
		332	1074.2
		422	1621.1
		406	1305.2
		355	1500.9
		309	1499.6
		599	1868.6
		420	2059.7
		454	2204.7
		398	1283.1
		447	1937.7
		352	1733.3
		301	1756.3
		353	1891.6
		339	2006.3
		378	1241.7
		358	1404.2
		397	1668.7
		486	1854.4
		397	1108.2
		310	2559.1
		454	1345.6
		502	1265.5
		425	1931.7
		446	1626.2
		416	1276.6
		370	1828.1
		295	1770.5
		361	1644.3
		385	1585.1
		611	2267.2
		658	2033.4
		740	1245.3
		557	1905.8
		625	961.11
		593	1014.2
		1095	1074.5
		1110	1452.8
		771	485.59
		635	1434.3
		1115	1401.2
		944	1243.8
		796	880.05
		700	1322.2
		553	1819.5
		1101	1529.6
		695	1471.8
		678	1314.7
		704	1412.4
		807	1415.6
		639	1011.9
		551	935.8
		614	1312.7
		653	895.01
		651	1072.2
		656	770.4
		592	1382.5
		799	1102.8
		498	1080.2
		718	1264.9
		605	1143.5
		487	999.18
		525	709.37
		688	2490.8
		611	1864.3
		642	3571.7
		748	1195.2
		692	2307.6
		822	1923.1
		591	1652.6
		1404	1471.2
		1279	2091.1
		1448	1885.1
		1413	1679.5
		1217	3235
		1084	3101
		1217	2345.1
		843	2813.1
		828	1340.4
		1022	1669.3
		902	1666.6
		1258	1447
		1229	1128.9
		1306	992.82
		1439	1718.9
		1253	1529.2
		1999	1804.1
		1284	1928.1
		1340	1622.9
		1525	2055.2
		1130	1633
		1686	767.09
		1465	2028.3
		1416	1667.3
		1349	2035.3
		1344	1600.4
		1404	1431.8
		1015	1726.2
		1595	1661.1
		1378	1365.7
		1389	1615.8
		1315	2084.8
		1576	1221.6
		1243	1374.5
		1044	2133.1
		1090	1934.5
		1306	1678.9
		1126	1466.2
		1481	1518.4
		919	1457.9
		972	1779.9
		1191	1162.6
		956	1292.1
		1389	1114
		1268	836.07
		1523	1675.4
		1288	1490.6
		937	1969.3
		1211	1555
		1159	1360.4
		1166	1831.7
		1063	1215.9
		844	1000.5
		879	1663.5
		725	1620.5
		779	2199.9
		929	1969.1
		796	1094.6
		1178	828.31
		926	1114.3
		1256	1865.7
		1166	1118.3
		960	1404.5
		845	1287.9
		884	1426.8
		971	1195.1
		875	2119.7
		770	819.81
		833	1579
		821	1585.6
		1252	2027.9
		951	2060.3
		820	1580.9
		1102	1328.9
		844	992.4
		912	1761
		867	1157.4
		942	997.07
		737	1577.3
		730	1396.7
		885	1283.9
		975	1068.7
		888	1509.3
		804	1563.2
		940	1444
		662	1170.8
		894	969.27
		1038	1670.2
		1069	1676.3
		910	2917
		832	3095.1
		957	2348.8
		1602	1884.4
		818	1616.7
		1010	1857.1
		882	748.73
		1009	1768.4
		975	1462
		753	1723.4
		1080	2266.4
		698	2472.2
		1281	1698.9
		674	2594.8
		868	1439.4
		864	1436.5
		918	1658.3
		726	1310.6
		850	1477.2
		994	1324.7
		946	1416.7
		910	1806
		892	1818.6
		1003	1659.9
		1089	2046.5
		809	1981.4
		752	1775.5
		1069	2179.7
		890	1387.5
		852	855.43
		799	2300.5
		1008	1091
		1074	1590.2
		701	1506.3
		1140	1608.1
		932	1531.4
		779	1191.3
		842	1317.2
		1152	2071.7
		947	1809
		910	1617.6
		852	2162.4
		909	2175.5
		1041	1474.1
		993	1305.2
		936	1432.3
		941	1451.7
		951	2079.4
		1200	2356.2
		755	2298
		768	2051.9
		942	2089.1
		785	1942
		996	1831.5
		835	1848.4
		947	1167.9
		592	1486
		950	1481.4
		634	1741.7
		925	1572.6
		864	1093.8
		1014	1694.3
		844	1673
		637	2287.5
		789	1987.9
		1699	1637.4
		1580	1159.8
		1552	2627.9
		1263	1622
		1002	2000.7
		1233	1299.6
		1290	1394.5
		1356	1373.9
		1266	1620.2
		1941	1600.1
		1069	1137.9
		2108	1439.4
		1325	1409.4
		1359	2310.6
		1294	1445.5
		1318	2761.6
		991	1731.8
		1410	2327.8
		1317	2524.7
		1354	1819.3
		1496	2466.1
		1510	1269.7
		917	1351.3
		1163	2218.2
		932	2645.4
		1076	2100.7
		1466	1532
		1040	1566.3
		1376	2156.7
		495	1611.8
		713	1655.2
		727	2062.3
		741	1041.3
		855	2427.8
		761	2937.7
		599	2423.2
		679	2912.9
		1095	1911.9
		773	2173.6
		864	1365.3
		699	1134.6
		1276	1235.7
		973	2481.1
		562	1599.4
		563	1483.9
		885	1525.3
		818	2236.3
		943	2545.9
		642	2389
		702	1879.3
		920	1880.7
		634	1289.2
		745	1426.1
		808	2065.7
		699	1139.7
		764	1899.2
		886	1341.9
		756	1307.1
		584	2091.3
		889	1759.6
		718	2263.2
		900	2174
		713	1685.5
		784	2186.6
		558	2541.2
		598	1725.3
		886	1188.7
		504	922.83
		640	1950.6
		877	2010.9
		649	2176.2
		573	1697.3
		693	2451.1
		618	3237.8
		605	1793.6
		824	1674.9
		1300	1574.9
		1596	1887.1
		1142	2583.8
		1716	2518.5
		1742	1146.8
		1055	2857.1
		997	1570.3
		1955	1663.6
		1144	1714.2
		1315	1982.5
		1202	1784.5
		664	1108.3
		1182	1002.9
		1183	1574.8
		896	1334.8
		1003	1906.2
		1070	2530.3
		1254	1698.1
		1781	1498.2
		1143	1763.7
		1354	2085.3
		1391	1385.4
		1267	1511.7
		1835	1130.2
		1452	1906.6
		1062	2478.4
		1922	1759.4
		1304	3907.6
		1345	2370.4
		1210	2801.5
		2181	1533.8
		1540	1837.3
		1190	2049.1
		1377	2026.1
		1174	1566.3
		1050	2243.6
		1770	1835.4
		1321	1746.3
		1226	2028.3
		916	1761.4
		1521	2029.1
		1091	2033.1
		1035	2128.2
		1352	1582
		1055	1467.5
		1057	1087.9
		504	1521.8
		866	2362.1
		889	1269.8
		1101	2163.8
		659	1675.1
		1140	1802.8
		1943	1717.7
		954	1318.6
		434	1504.7
		1071	1530.1
		1288	942.5
		955	2491.1
		1079	2050.5
		1191	1714.7
		943	2032.4
		1097	2049.6
		1140	2176.7
		1000	1611
		876	2328.2
		1249	1301.9
		985	2834.9
		844	1930
		1074	1509.3
		921	2658
		1180	1781
		880	1304.9
		876	1773.3
		1068	1300
		812	1543.5
		743	1801.4
		1085	1755.4
		1221	1731.1
		999	2177.6
		861	1241.6
		1045	3217.4
		898	1719.5
		1312	4070.4
		1340	2272.2
		1074	2072.1
		830	3381.8
		992	2990.1
		1186	3136.7
		2510	3142.1
		1585	2800.1
		1263	2549.2
		1138	2884.7
		1070	3681.5
		2089	2577.2
		1011	3039.8
		1464	3024.2
		1079	4324.8
		1222	1959.1
		705	3214.3
		972	2505.4
		1419	2744.2
		2328	2913.3
		1145	2717.6
		1078	2860.9
		937	3313
		1490	3260
		1821	3987
		1018	4636.7
		1126	3579.8
		1495	1928
		837	3839.8
		1226	2919.5
		1584	3494
		1714	2768.3
		1053	2211.4
		1172	1927.4
		747	3566.8
		1563	1790.9
		937	2422.3
		1584
		1912
		1110
		933
		1320
		1005
		1481
		1152
		1048
		1558
		919
		1185
		910
		1204
		1148
		1413
		1184
		1135
		1224
		1170
		1303
		1319
		1160
		1414
		905
		1485
		1143
		1240
		1042
		1328
		1177
		1959
		1078
		825
		917
		989
		1047
		1079
		809
		1019
		990
		1392
		835
		1282
		899
		1129
		1440
		907
		1063
		1243

## Sheet: Figure 5
Figure 5B										Figure 5D
	Yellow dots per cell									ciliation
	Co-CM				Wnt3a-CM						1st			2nd			3rd
	1st	2nd	3rd		1st	2nd	3rd				cilia	no cilia	ciliation (%)	cilia	no cilia	ciliation (%)	cilia	no cilia	ciliation (%)
Average	52.7917	43.6731	35.7021		26.973	24.4318	24.6875			Co-CM DMSO	60	62	49.1803	76	60	55.8824	58	78	42.6471
Quatification	46	17	27		25	25	21			Co-CM Rapamycin	59	55	51.7544	85	46	64.8855	62	54	53.4483
	47	28	28		19	15	22			Wnt3a-CM DMSO	30	136	18.0723	33	116	22.1477	34	119	22.2222
	100	87	37		18	27	11			Wnt3a-CM rapamycin	39	75	34.2105	56	65	46.281	52	85	37.9562
	69	27	25		22	30	17
	49	99	44		72	28	30
	43	69	24		39	25	26
	52	59	22		19	27	20
	46	88	51		43	12	19
	32	18	31		26	18	25
	40	50	25		18	19	8
	54	38	15		25	33	30
	75	39	38		8	15	18			Figure 5E
	36	39	30		24	25	44
	50	34	25		19	35	17					1st			2nd			3rd
	71	22	21		17	33	16					cilia	no cilia	ciliation (%)	cilia	no cilia	ciliation (%)	cilia	no cilia	ciliation (%)
	47	33	41		36	16	15			Control(DMSO)	control	90	75	54.5455	115	114	50.2183	112	118	48.6957
	88	25	36		17	19	19				CHIR	13	123	9.55882	18	163	9.94475	21	140	13.0435
	56	57	52		31	21	19			Rapamycin	control	111	118	48.4716	90	92	49.4505	97	80	54.8023
	38	81	112		40	42	58				CHIR	31	100	23.6641	43	126	25.4438	41	135	23.2955
	40	80	31		26	26	10
	39	66	23		10	28	23
	25	42	35		38	38	35
	51	21	30		16	25	51
	73	40	37		13	30	19
		30	23		16	17	15
		20	30		25	21	26
		36	41		86	24	18
		37	47		24	21	17
		45	28		23	49	55
		46	23		24	48	17
		36	46		29	44	34
		45	21		25	20	35
		33	41		34	14
		36	32		11	30
		44	25		30	22
		92	51		26	14
		28	43		24	20
		46	31			16
		31	53			11
		22	59			26
		109	57			26
		31	17			14
		42	19			16
		30	61			10
		47	32
		52	21
		25	37
		27
		24
		40
		19
		39
