# Supplementary material for: The interplay between Wnt and mTOR signaling modulates ciliogenesis in human retinal epithelial cells
Source: PLoS Biol. 2025 Sep 2;23(9):e3003369. doi: 10.1371/journal.pbio.3003369 (PMC12416842; doi:10.1371/journal.pbio.3003369)
Supplement: S2 Data — The Excel table shows the datasets organized in separate tabs for each figure, with individual figure panels indicated within each tab. (S2_Data.XLSX) [file pbio.3003369.s010.xlsx]

## Sheet: Figure S1
Figure S1 C						Figure S1 D
Length of cilia(μm)						Length of cilia(μm)
siLUC	2.7	siLRP6	1.553			siLUC	3.224	siCTNNB1	5.042
	3.121		2.559				3.098		3.365
	2.812		2.015				3.587		4.756
	0.876		1.749				3.026		1.162
	2.9		3.482				1.933		3.086
	1.3		2.491				3.075		3.345
	2.834		2.847				2.986		3.16
	2.224		2.56				1.771		4.798
	2.512		2.467				3.646		4.279
	1.12		2.307				3.785		3.527
	2.044		2.622				2.663		2.106
	3.007		2.306				3.2		0.475
	1.806		1.179				3.207		1.306
	2.347		3.348				1.784		2.355
	3.367		3.567				3.137		4.191
	2.059		2.715				3.752		3.359
	2.271		2.756				3.172		3.576
	2.412		1.395				2.859		2.543
	2.423		2.99				1.654		3.854
	2.612		2.504				2.986		2.763
	2.421		2.355				2.693		4.096
	3.727		2.559				2.397		4.096
	3.181		3.683				2.339		3.837
	3.268		2.771				2.364		4.316
	3.58		3.234				1.907		2.271
	1.529		1.21				3.404		4.468
	2.574		2.841				2.141		1.806
	1.344		3.536				2.154		4.67
	3.043		2.162				2.126		3.33
	2.697		1.336				3.109		4.271
	3.007		2.24				2.859		5.556
	2.33		1.706				3.043		3.433
	3.053		2.206				2.567		4.5
	2.946		2.578				2.721		4.032
	2.126		2.802				1.988		3.374
	2.069		1.084				2.598		4.288
	1.424		1.776				2.289		3.482
	0.698		2.502				1.806		2.912
	2.342		2.259				2.855		4.485
	2.015		1.759				2.375		5.314
	1.212		1.261				1.46		3.92
	2.173		3.319				3.529		3.649
	2.837		1.618				2.821		4.128
	2.855		2.268				1.859		2.706
	1.168		1.631				3.281		3.285
	3.246		2.693				2.855		3.421
	1.299		2.316				3.086		1.207
	0.972		1.261				1.007		2.899
	1.861		2.126				2.632		4.794
	2.648		2.851				2.908		2.859
	3.193		1.859				2.805		4.404
	2.531		2.554				2.598		3.778
	3.727		1.411				2.884		4.534
	2.734		3.989				3.093		3.964
	3.092		1.434				3.156		4.145
	3.608		2.471				3.618		3.939
	2.924		2.38				2.446		3.965
	3.573		3.477				2.673		3.144
	3.263		2.6				3.124		3.666
	1.204		1.706				2.707		3.913
	3.105		2.456				2.557		4.981
	2.2		0.501				2.948		3.386
	1.949		0.668				3.485		3.156
	0.792		2.667				1.725		4.425
	1.618		1.12				2.568		2.771
	2.304		3.069				1.775		3.144
	1.775		2.339				2.755		1.526
	2.352		3.307				1.886		4.077
	3.165		1.945				2.756		5.165
	4.543		2.539				2.667		4.279
	2.141		2.843				2.125		2.594
	0.782		1.204				2.45		4.695
	1.206		2.492				2.306		5.213
	3.412		1.26				1.89		4.027
	1.56		2.277				2.938		4.474
	3.02		2.748				2.118		2.168
	3.065		3.39				2.083		3.3
	2.182		2.098				2.657		3.618
	1.771		2.545				3.212		3.708
	2.766		2.976				2.939		4.83
	2.006		3.18				2.976		1.652
	2.131		2.948				1.459		4.54
	2.158		1.46				3.711		4.492
	3.365		1.529				2.51		4.245
	3.646		1.788				2.662		3.304
	1.81		4.036				1.806		4.218
	2.785		2.126				3.159		4.262
	1.886						3.11		4.411
	2.423						3.989		4.185
	2.983						4.697		3.936
	3.244						2.146		4.183
	2.375						2.425		4.057
	3.727						2.167		3.995
	1.424						3.287		3.626
	2.495						2.083		5.47
	2.63						2.364		3.702
	2.397						2.715		3.518
	3.107						1.847		2.721
	3.052						1.489		4.298
	3.436						2.13		3.512
	2.833						3.065		4.145
	2.783						3.419		3.907
	0.907						2.918		1.859
	1.079						3.519		4.439
	2.693						3.576		5.294
	3.265						1.792		4.06
	2.26						2.005		2.554
	3.36						2.187
	2.855						1.988
	3.474						3.505
	2.421						3.137
	1.776						2.585
	2.667						3.312
	2.355						2.721
	2.662						2.996
	2.313						3.188
	1.985						2.224
	2.364						2.187
	3.059						2.554
	2.531						2.573
	3.419						3.505
	1.996						0.638
	2.092						2.636
	1.592						2.647
	3.307						1.479
	3.183						4.032
	2.299						2.763
	2.418						3.39
	2.342						2.487
	1.715						2.751
	2.299						2.063
	2.263						2.917
	4.226						2.601
	1.684						3.718
	2.725						2.865
	2.559						1.803
	3.333						2.358
	0.638						3.234
	2.425						2.988
	2.48						3.304
	2.613						3.683
	2.281						3.869
	3.919						2.003
	1.136						2.425
	1.302						2.794
	3.403						2.437
	2.802						2.771
	2.442						3.144
	1.959						3.296
	2.479						2.162
	2.434						3.153
	3.55						2.284
	2.856						3.474
	1.063						3.168
	2.013						2.771
	2.959						2.734
	2.412						1.615
	2.083						2.754
	2.418						3.244
	1.553						3.012
	1.007
	3.384
	3.105
	2.869
	2.083
	2.579
	2.89
	3.159
	2.197
	2.575
	0.763
	2.788
	1.723
	2.406
	3.406
	0.853
	1.806
	0.712
	1.821
	2.336

## Sheet: Figure S2
																Figure S2 F
																	1			2			3
Figure S2 C
																24h	cilia	no cilia	%	cilia	no cilia	%	cilia	no cilia	%
																WT	109	93	53.9604	130	88	59.633	194	133	59.3272
		1			2			3								WT Co-CM	171	113	60.2113	144	100	59.0164	130	117	52.6316
	Time(h)	cilia	no cilia	ciliation(%)	cilia	no cilia	ciliation(%)	cilia	no cilia	ciliation(%)						WT Wnt3a-CM	94	169	35.7414	126	146	46.3235	87	132	39.726
Co-CM	6	54	195	21.6867	90	243	27.027	62	194	24.2188
	12	86	178	32.5758	127	214	37.2434	66	189	25.8824						48h
	16	232	122	65.5367	202	134	60.119	235	108	68.5131						WT	358	156	69.6498	264	212	55.4622	267	140	65.602
	18	186	131	58.6751	239	134	64.0751	197	101	66.1074						WT Co-CM	275	147	65.1659	322	170	65.4472	212	190	52.7363
	30	330	59	84.8329	341	38	89.9736	426	57	88.1988						WT Wnt3a-CM	207	195	51.4925	74	233	24.1042	155	225	40.7895
	54	314	28	91.8129	247	20	92.5094	259	42	86.0465
Wnt-CM	6	54	200	21.2598	42	221	15.9696	47	220	17.603
	12	92	219	29.582	69	234	22.7723	86	216	28.4768
	16	107	178	37.5439	160	196	44.9438	129	183	41.3462
	18	132	157	45.6747	138	182	43.125	157	134	53.9519
	30	271	85	76.1236	286	57	83.3819	303	75	80.1587
	54	317	26	92.4198	290	30	90.625	353	17	95.4054
Figure S2 E	cilia	no cilia	%	cilia	no cilia	%	cilia	no cilia	%
	105	54	66.0377	133	38	77.7778	88	34	72.1311
ss	110	44	71.4286	100	37	72.9927	115	55	67.6471
Co-CM	69	83	45.3947	96	73	56.8047	76	96	44.186
Wnt-CM
						Normalized data
Figure S2 G		1	2	3		Average	stdev
		0.00236236	0.00239453	0.00241134		1	0.0104174
Co		0.0128886	0.0134637	0.0165815		5.98947	0.177524
Wnt 1-5		0.00780032	0.00704811	0.0070845		3.05975	0.831589
Wnt 1-10		0.00220009	0.00237976	0.00225614		0.953655	0.0384724
1nM Surrogate		0.0052421	0.0059732	0.00527018		2.29981	0.173362
5nm Surrogate		0.0108862	0.0110325	0.0114156		4.6503	0.114416
10nM Surrogate		0.0157133	0.0160593	0.0158361		6.64166	0.0734119
25nM Surrogate		0.00188824	0.00144188	0.00200098		0.743714	0.123744
10nM Surrogate+Dkk1
	R-Spodin3	0.00311642	0.00260073	0.00317656		1.24072	0.132471
Co		0.0578305	0.0562182	0.0579856		23.9997	0.395854
Wnt 1-5		0.0259632	0.0277357	0.0262771		11.1571	0.409605
Wnt 1-10		0.00403164	0.0029552	0.00401015		1.53414	0.257543
1nM Surrogate		0.0191436	0.0170778	0.020782		7.95226	0.776848
5nm Surrogate		0.0310478	0.0379128	0.0399881		15.1989	1.95827
10nM Surrogate		0.042222	0.052329	0.0658162		22.372	4.95412
25nM Surrogate		0.00195039	0.0025076	0.00262114		0.987574	0.150247
10nM Surrogate+Dkk1

## Sheet: Figure S3
Figure S3 A				Figure S3 B				Figure S3 C
Length of cilia(μm)				Length of cilia(μm)						1		2		3
										ratio p-DVL2/Actin	normalized	ratio p-DVL2/Actin	normalized	ratio p-DVL2/Actin	normalized
Control	Co-CM	Wnt3a-CM		Control	Wnt surrogate				siLUC	1.05395	1	3.26325	1	10.576	1
3.51679	2.46333	4.56736		1.1358	3.4543				siTCF	1.14427	1.08569	2.3209	0.711224	12.7283	1.20351
2.03946	5.31786	3.65194		1.4949	4.2339
4.53555	3.95429	1.84983		3.2325	1.7958
5.48785	1.9076	2.40259		1.5238	4.6708
2.31268	2.37359	1.25304		4.4374	1.7037
3.21571	2.07904	1.63658		3.8095	4.1312
3.94025	3.96641	1.56445		3.8095	3.2524
1.63659	4.13693	3.38552		2.5013	3.7312
1.73253	3.01771	3.84535		4.0635	4.325
3.96245	4.04092	2.9344		4.7244	1.9389
3.29986	2.28436	2.52261		4.7445	2.5142
4.13693	3.53369	0.60781		3.7794	3.0476
1.98123	3.22341	3.19897		3.5646	1.6776
2.45582	1.09575	2.32642		3.5646	0.76191
2.74863	4.05499	4.45822		4.1343	4.4462
3.6784	2.79858	4.27076		4.6829	2.3959
3.44341	2.1915	2.04319		3.0897	3.9671
3.46507	3.5675	5.2749		3.4543	2.3415
4.05462	1.75373	3.38006		3.5374	3.3884
5.80214	3.33181	2.61077		3.8095	2.8957
2.428	3.06143	3.64688		4.5872	1.295
3.49426	2.04319	2.45017		3.5524	2.7353
1.76423	1.8285	3.69218		4.5872	4.8321
3.25993	2.71822	3.43428		3.8767	4.2294
3.29006	4.59894	4.35744		2.6515	5.1013
2.67714	1.71108	3.45037		2.8395	3.5351
1.1731	1.47011	2.6143		4.1459	3.1414
1.81328	3.35262	3.23057		4.7189	1.1358
2.1682	3.49975	3.87406		3.1414	5.1425
4.15259	3.5675	3.595		3.5917	2.3959
1.91235	2.85028	1.20418		4.0156	4.4829
3.74219	2.40259	1.42869		4.6345	4.0709
2.83491	3.60741	2.38716		3.8613	2.8957
3.94524	4.44916	3.88284		2.528	3.2125
3.7808	2.53721	1.54963		3.6978	2.8395
2.71928	2.77371	2.62488		3.5917	4.0714
3.31767	5.88055	5.10707		4.1373	5.0794
3.19592	2.71822	3.20192		3.6363	4.1343
4.52676	4.3587	4.58486		2.6148	6.1058
3.98222	2.2415	3.46507		2.6148	2.1341
1.76423	6.50039	3.38552		3.0687	0.82186
4.08131	3.19463	2.32245		3.3113	4.0675
6.17888	3.17288	1.34888		2.7455	3.6613
6.85119	3.28444	4.61498		5.0026	2.7471
2.69262	4.30755	3.40863		3.7209	1.9836
3.42939	1.83605	2.77205		2.2716	3.6092
2.35461	2.21038			2.5523	4.8464
4.27941	4.61398			3.3113	1.7778
3.00186	2.54448			4.5785	1.2698
3.32992	4.383			3.8767	2.8052
3.86901	3.36363			3.7755	5.8468
4.17917	4.66705			3.3016	4.6622
2.58767	3.36911			3.6658	1.7778
3.79092	4.61384			2.6997	3.5646
4.51789	3.36226			5.4961	3.2125
2.79363	2.98076			4.8254	4.3203
2.80188	2.83738			3.6363	4.4462
2.75198	3.52584			1.8314	3.8091
3.77627	4.85381			3.0582	5.769
3.33606	5.46759			4.3971	2.7471
1.89546	3.53371			5.1908	2.5514
2.32444	2.30649			2.4094	1.5448
3.70032	4.72371			3.9508	3.4168
2.77205	3.12891			4.5785	2.6148
4.56568	1.28218			2.4094	2.9917
4.24849	1.64503			4.5785	3.2125
1.73268	2.0364			1.6262	6.2184
5.47875	2.43125			4.8187	2.5514
2.82703	2.2415			3.6096	1.5448
3.65961	1.44155			4.5785	3.4168
7.59766	1.42868			3.5556	2.6148
1.78763	3.68342			2.5397	2.9917
4.47991	2.75198			2.2857	3.2125
3.26894	2.07904			2.1847	6.2184
3.95078	5.04737			1.8489	4.286
3.92146	2.5705			4.4354	2.5397
2.95857	2.07459			3.3113	4.5218
2.41983	2.96056			3.6363	1.4809
4.14585	2.37359			2.8134	3.4546
1.68113	2.25178			3.5282	3.171
3.7084	3.05422			3.3884	3.5374
4.04777	4.66012			3.3404	3.0582
3.17142	2.57873			1.8503	2.6515
3.86986	1.02159			1.7037	3.818
5.16462	3.44502			4.3694	1.1358
4.80458	3.09925			2.8395	3.7755
0.91172	2.67023			3.5451	5.1425
	4.87957			3.8767	2.3415
	5.08623			3.6363	2.9618
	1.08729			1.8489	3.2125
	3.80794			2.8957	3.3016
	3.26186			4.5218	1.7778
	1.15324				4.3633
	5.8388				3.9119
					0.56789
					2.8395
					1.4809
					4.7919
					5.5931
					4.3398
					1.7037
					3.3299
					2.1847
					3.3113
					0.80312
					3.8095
					3.8095
					2.1847
					1.6262
					4.7278
					2.2998
					4.0156
					3.6499
					0.7619
					5.3791
					1.6062
					3.2524
					2.59
					6.0176
					4.8521
					3.3474
					5.5433
					2.2716
					0.80312
					1.7778
					3.8965
					4.6622
					3.4073
					4.2269
					4.3472
					3.3113
					4.0303
					1.2698
					2.9726
					3.3404
					5.6927
					5.6152
					2.59
					3.8767
					1.6454
					2.7471
					0.7619
					2.4094
					4.2585
					5.639
					7.4638
					4.0635
					3.3016
					3.1439
					5.211
					2.8957
					3.5646
					1.4809
					3.7613
					3.9408
					2.8052
					1.5448
					4.3175
					2.2716
					3.3113
					3.2125
					2.3415
					5.9111
					4.6622
					3.4073
					3.9844
					4.8521
					4.0951
					3.4543
					3.1001
					1.2698
					2.1847
					3.885
					2.5523

## Sheet: Figure S4
Figure S4 B			Figure S4 C						Figure S4 D			Figure S4 E				Figure S4 F					Figure S4 G				Figure S4 H
PCM1	signal intensity		CEP164	signal intensity					TTBK2	signal intensity		CHIBBY	signal intensity			CEP83	signal intensity				ODF2	signal intensity			CEP83	signal intensity
Co-CM	Wnt3a-CM		Co-CM	Wnt3a-CM					Co-CM	Wnt3a-CM		Co-CM	Wnt3a-CM			Co-CM	Wnt3a-CM				Control	CHIR9021			Control	CHIR99021
																					327.925	241.699			57.2733	182.511
21080	10208		542.5	1483					778.58	1893.8		300.318	689.618			2138.7	2056.4				311.888	256.163			149.125	214.063
11139	16883		635.25	1193.1					909.6	1996.2		158.909	57.5721			3017.7	2557.6				211.782	229.275			78.545	213.32
20256	16534		905.81	697.12					1945.9	1642.3		282.839	24.7582			1870	1477.3				393.768	338.225			106.577	243.306
14334	5887		1065.4	789.86					1507.1	718.87		348.562	14.5621			2526.9	3767.7				245	360.552			45.0172	188.76
17437	8113		642.68	916.24					1404.8	457.77		447.107	-5.14939			2605.2	2779.3				431.313	280.347			109.337	194.48
11040	23865		961.32	698.3					617.85	1920.9		177.448	15.2621			1087.9	3021.3				266.208	242.761			37.3609	143.004
20014	10774		1380.9	1200.7					1921	1608.6		315.283	33.0641			2018.5	1893.1				365.002	202.833			165.972	187.313
14122	16725		956.17	902.32					796.36	1463.2		576.696	2.76701			2975.9	977.26				387.265	302.249			68.996	154.589
13791	10394		869.37	1043.3					1464.1	730.87		902.992	180.587			2282	2099.5				178.041	250.091			77.4098	107.523
11360	5947.4		517.45	1200.7					681.18	912.79		421.139	-13.6415			1875.4	1525.7				243.877	271.5			144.455	81.6851
11705	5124.1		1212.9	1321.7					192.87	1288.5		338.877	-44.4017			4585.1	1034.2				272.782	357.736			45.3517	220.469
17526	8345.8		736.74	865.03					1071.8	761.83		561.896	180.587			1452.9	3218				316.99	426.956			73.0644	193.405
20890	12731		703.59	533.25					580.9	632.51		783.6	686.858			1702.8	1705.9				355.903	276.601			14.152	314.386
19497	11611		530.56	1020.3					1251	824.56		514.647	266.394			1769.4	2263.7				316.202	208.676			88.4634	178.076
15642	12469		564.8	865.32					338.03	554.56		1157.6	-19.104			3005.1	173.17				520.701	332.866			27.0996	230.578
11698	19411		850.75	1129					2701.1	1697.1		359.297	131.089			680.75	2587.2				277.742	265.687			131.694	92.936
7332.5	13298		653.35	1127.6					539.53	231.18		716.898	32.4225			2538.3	4207.7				352.796	288.681			95.5858	123.92
9868.4	18542		475.93	1190					1566.5	608.52		253.798	-118.597			2093.3	1008.5				366.425	334.529			77.6174	114.765
5759.4	23984		850.75	829.02					3126.3	232.5		537.493	181.277			3095	2924.3				333.1	397.624			59.1004	205.85
18605	21751		1230.6	339.42					2318.7	558.37		292.858	556.073			1910	3.3194				397.709	345.836			108.155	371.878
5553.2	11853		575.5	514.31					323.57	2024.9		383.633	3.17593			2311.7	3633.1				494.661	301.586			141.122	137.769
21458	15292		822.15	533.87					927.86	1946.2		280.03	65.074			2313.3	912.67				241.204	366.553			30.2313	277.725
8552.1	6442		695.74	1397.1					664.03	1013.8		207.654	44.5506			1673.9	2447.1				294.487	246.53			114.595	118.343
9853.3	20674		457.51	555.26					3223.2	1499.4		129.295	95.3853			888.44	2205.5				228.041	334.445			128.1	42.9203
14802	16027		318.11	998.6					1152.5	451.08		886.304	97.3809			2067.8	984.23				296.557	372.464			138.289	160.052
3810.9	12777		755.82	373.36					3176.1	834.1		392.451	13.2044			948.45	944.6				362.276	333.172			133.858	183.276
18299	16185		773.69	838.83					2074	677.28		324.638	104.396			2185.1	2552.9				401.335	320.779			120.234	214.679
15590	19510		878.05	930.62					1982.6	2906.9		401.115	112.024			2089.7	2269.5				333.159	330.275			103.954	182.202
13108	14832		791.03	635.6					1328.7	1529.9		256.966	20.8566			340.97	3187.6				198.652	406.134			84.2901	174.732
5886.6	17840		485.22	440.64					379.99	1845		147.716	216.244			1123.4	2375.8				379.723	301.527			63.0492	133.813
4294.4	11904		579.76	971.19					2260.1	240.47		390.126	208.214			2835	2202				336.276	251.255			128.12	217.04
11529	12611		813.55	586					1877.6	939.39		344.293	686.858			2348.3	2038.7				213.183	328.849			67.6931	209.973
8127.5	18473		641.38	986.46					956.47	1085.5		645.536	613.786			2627.3	1993.6				249.553	412.088			35.3033	95.3469
17261	13014		1007.9	1176.9					532.63	2104.5		248.686	77.0564			2133.5	3152.2				241.608	529.441			102.425	221.255
12594	19002		802.63	296.63					837.77	719.66		177.823	59.0548			3507.9	1683.7				252.439	389.579			112.928	31.9067
20906	14557		901.86	696.57					1002.3	520.85		223.74	85.9116			2435.7	3557.7				472.327	420.928			38.8715	124.649
15243	11271		1029.7	481.49					1820.9	303.17		375.693	97.9696			2848.5	2276.5				679.898	331.991			73.5186	172.099
15266	16838		339.35	473.49					1152	1780		317.306	151.254			1558.1	4100.2				746.693	337.531			19.9404	150.975
15563	12337		888.39	1104.8					1421.6	1534.2		214.64	127.336			1660.3	1748.6				416.046	498.369			74.9596	128.725
15254	13045		519.82	1251.4					752.93	1792.3		332.263	-5.6772			2788.7	1842.9				258.401	714.459			55.3921	136.992
10532	14778		489.71	1176.9					1363.2	1305.3		433.783	210.702			1921.1	2315				446.671	426.011			54.7251	163.035
6785.8	12032		413.17	1429.6					2006.8	582.71		263.33	71.4377			1183.7	912.67				317.776	449.495			125.92	49.2145
10421	11892		862.31	965.32					2002.9	726.14		619.15	72.6311			1949.1	2259.1				308.502	503.112			167.407	114.104
10823	10570		1183	757.22					1921	1617.5		246.793	94.5074			2234.9	1352.8				390.504	279.145			78.9404	152.775
11954	6886.1		466.2	367.76					909.6	1148.9		265.153	-24.4121			1659.6	2208.8				562.87	332.834			11.7123	176.993
6360.5	16166		506.08	678.95					73.27	1264.6		265.43	-54.8411			3313.7	3502.4				405.948	355.621			45.1553	154.552
9001.2	5429.4		326.65	1189.8					1404.4	1926.5		180.723	54.5226			2061.1	3813.8				378.274	240			35.2121	74.9475
11896	5909.3		616.13	775.02					1404.8	604.19		301.96	35.3849			2623.6	3819.8				341.302	359.994			-9.41938	185.795
17421	7137.2		305.33	546.42					640.61	900.48		181.203	-40.131			3341.8	3537.7				247.499	352.153			67.5722	211.336
4259.4	9459.1		934.1	840.63					765.43	830.99		604.48	756.497			2456.3	3333				529.68	338.733			89.3789	148.357
7599.4	12066		584.2	668.75					1464.1	1295.3		430.606	-8.87092			1608.9	3045.7				300.713	218.641			14.2617	113.49
7506.2	12801		862.46	576.45					585.45	1070.3		712.343	103.407			1983.4	1682.3				154.674	425.176			96.4085	95.5582
17612	6424.2		527.92	563.44					23.971	721.29		181.663	421.143			1425	2491.6				334.555	388.392			130.388	170.418
21874	6590		989.25	282.72					1782.4	420.98		165.393	358.146			1374	701.97				299.781	499.574			59.0888	151.544
11367	6273.1		469.03	663.14					535.58	770.45		375.03	558.005			2320.6	1715.3				365.217	215.849			41.3421	109.635
21383	6326.8		607.71	687.29					962.26	237.22		219.226	97.639			1351.3	4100.8				364.674	399.998			61.565	222.53
23231	15378		748.21	867.53					791.4	774.13		172.336	84.0608			3876.6	1837.7				224.918	806.473			39.1625	138.194
6117.1	11885		124.36	788.93					972.79	291.45		65.2632	455.835			1359.1	6293.9				279.115	271.794			69.4106	90.3021
13347	12862		694.75	624.08					1115.6	1133.3		379.206	120.457			3829.5	2045.6				171.968	262.229			27.054	127.901
14333	11791		1144.8	749.59					198.91	410.03		431.59	2.21681			1572.4	2237.9				406.399	348.392			45.6282	168.771
6003.1	13332		563.79	906.59					2559.5	742.92		335.03	-24.4939			1228	2749.3				460.958	380.932			27.4326	110.67
8456.8	5606.5		1106.3	695.79					907.67	1689.2		228.84	198.822			1316.4	2456.4				432.603	412.602			22.938	124.771
16608	2994.7		991.31	232.55					356.28	1046.5		379.206	-1.85098			1247.7	2453.7				336.391	243.731			22.2381	105.396
12091	13948		1145.1	851.76					938.04	1201.7		273.553	140.829			2339.4	3078.6				427.711	277.464			45.9524	99.2401
7806.8	6712.1		703.2	586.4					1703.3	664.57		108.376	468.921			1803.2	1383				499.595	405.051			74.0688	158.042
4758.7	7891.9		671.26	593.69					2093.1	1429.3		497.617	606.525			1567.4	2920.6				354.027	556.347			61.4045	288.717
12598	14844		1124.3	592.02					748.95	944.96		122.517	-76.8256			2771.7	2131.2				251.309	336.209			40.9492	227.365
6683.2	17360		1537.8	179.89					188.61	1243.9		169.873	243.791			2764.1	2579.6				313.436	337.569			60.8023	180.887
6374.2	15884		741.83	492.03					659.25	1087.5		224.116	54.1473			1973.7	3535.9				402.272	342.929			20.2889	214.621
8347.5	2343.6		533.92	416.7					1915.5	1911.1		294.65	200.303			1374	4865.9				381.13	291.208			56.8619	94.2193
13975	2180.4		968.52	702.05					1545	864.06		263.173	266.28			3149.2	2751.7				351.949	251.401			95.0456	124.739
19047	14278		428.25	492.03					791.25	1259.8		278.983	645.319			1708.2	2579.1				334.908	321.094			23.4854	132.038
20403	12759		759.63	612.89					799.67	362.2		136.65	579.92			2829.3	1958.6				277.761	280.281			57.6847	49.0316
13759	4545.7		851.11	560.87					893.8	637.22		418.706	215.782			2931.2	2232.9				343.18	353.619			56.7619	66.046
18039	11224		1537.8	1079.6					389.74	1073.3		144.67	172.778			2072.1	2566.4				316.747	428.971			53.91	221.976
10045	6100.1		936.18	733.48					1948.8	1087.5		275.4	-20.2538			1911.2	3006.2				258.944	260.021			15.5586	158.57
12801	4229.3		579.03	604.03					461.31	1096.2		173.49	92.0891			1661.7	1523.3				434.164	555.134			37.6178	116.077
10892	12167		517.18	758.48					910.78	1204.7		379.486	59.9465			1132.1	4717.4				334.39	360.828			72.1164	157.361
11800	13696		742.91	1183.3					678.81	1640.4		430.513	329.178			1786.9	5664				343.398	354.43			32.7591	174.946
13629	10605		534.59	872.93					619.62	976.79		17.8165	13.6247			749.67	2159.3				410.789	262.249			51.6302	128.463
3705.5	16483		703.2	440.99					2167.3	369.36		141.353	160.519			3579.5	1356.9				524.813	515.812			46.4682	99.6726
6070.7	16469		1145.1	652.51					128.23	864.87		150.733	548.203			2116.4	2515.8				285.534	402.602			44.8435	251.922
13361	10210		1674.6	1738.8					68.573	1339.9		423.46	864.647			1797	2870.3				241.189	360.21			96.7759	141.938
14300	7687.1		1292.4	759.02					3011.1	600.02		81.9665	18.2348			4478.3	2718.3				544.733	293.494			54.6651	89.0264
11407	9904.7		1247.5	954.81					3240.6	3190.4		295.806	82.3742			2010.8	2344.1				471.004	397.216			53.4806	231.778
17088	18075		430.07	484.51					1908.4	85.767		29.7198	290.238			2067.4	2081.8				251.782	394.932			75.6474	132.494
6289	8713.9		1097	518.13					372.15	1107.1		1089.56	521.329			1826	2776.7				369.425	259.718			53.9488	111.596
7948.3	7546.8		826.47	1191.9					1194.1	1645.2		179.683	36.2545			1570.5	2082.2				366.903	701.473			58.7227	140.519
21704	6656.8		1440.1	504.43					810.12	806.05		150.733	198.337			3138.7	917.76				254.453	173.342			60.1172	180.459
10287	4490.9		1133.7	452.7					871.71	1425.8		426.89	165.748			1173.4	380.56				280.353	378.245			60.2585	95.5402
23145	11488		1427.8	638.49					1849.5	1615.4		83.3365	469.581			1966.2	1013.1				260.744	269.824			85.1368	127.9
12952	5015.3		684.02	1040.7					1800.7	1379.2		194.893	64.3292			1650.6	2722				283.571	269.808			75.4542	18.0812
8272.4	11563		1364.2	790.83					553.15	589.99		330.623	327.242			2902.9	2248.3				419.267	322.475			71.6699	101.141
15243	13816		1323.4	499.73					283.19	702.47		383.296	140.076			3753.3	2796.7				556.345	295.304			53.9488	152.783
12539	13286		762.51	946.37					2021.5	1716.3		151.307	51.2749			510.83	2358.5				383.619	242.441			409.292	92.8159
15379	11706		1265	744.97					1313.6	995.46		199.167	790.208			1496.7	2131.8				376.291	213.312			47.7799	251.959
6696.6	4672.1		612.36	508.63					612.55	1366.9		95.8732	211.667			1394.4	2631.3				303.079	322.685			56.8155	307.298
14164	7115.4		659.7	1090.6					1800.7	1308.2		85.6432	256.163			2235.9	4305.4				329.95	361.75			40.7559	156.419
20852	7985.5		811.04	894.82					988.83	484.02		964.677	40.9351			2670.8	2607.2				325.517	261.33			81.4606	217.398
9897.7	5902.4		534.82	635.02					739.68	757.88		142.51	810.345			1479.1	1111.1				322.27	254.013			45.6919	180.875
5143	6080.3		614.29	663.28					464.2	459.8			584.597			1747.6	2167.3				368.314	383.515			81.4606	182.325
10461	11532		343.61	339.91					2479.3	1365.1			-44.7415			2796.2	1357.3				390.747	318.686			85.8215	189.9
20728	8758.1		1770.8	698.35					782.59	1345			203.406			2376.2	3099				417.234	292.573			33.0728	166.845
18153	6041.7		431.47	450.63					952.96	742.87			22.4625			2252.2	5477.6				362.298	442.156			66.5646	190.307
3851.7	9586.4		532.47	926.03					949.93	597.93			172.884			2477.7	4822.4				294.707	553.311			35.497	220.073
17124	7878.8		1165.8	397.91					1270.3	441.31			687.206			3955.6	1124.9				447.689	526.888			36.6803	102.373
13894	17739		1067.9	679.24					416.27	2119			959.187			2578.2	1203.4				391.069	308.725			89.2657	87.1897
8667.5	15729		1174.7	652.51					2172.8	393.5			588.654			1599.1	1753.4				475.407	411.153			30.4097	85.4017
9096.1	843.54		672.38	967.92					1234.4	1258.2			72.6282			1128.7	414.95				457.07	298.503			37.6386	148.256
11781	11570		1623.9	644.22					1836.8	1575.5			790.208			1019.1	3655.6				153.327	408.798			73.6002	115.782
6580.3	13687		1250.5	898.6					796.03	662.85			-39.4055			455.9	1932.3				301.952	341.152			78.2757	240.437
17363	11083		483.58	1040.7					1113	2535						1511.1	4428.7				414.496	424.892			38.1384	96.3221
8517.2	8988		1123.2	601.07					792.35	2283.8						1324.4	861.33				406.222	253.262			66.3837	160.137
12414	3378.7		821.44	948.33					1052.6	1542.5						2742.2	1133.2				278.262	374.062			101.687	139.426
8135.7	7625.1		1542.4						1757.8	812.23						2722	3829.6				349.927	402.856			30.7535	133.292
13731	762.64		763.77						714.48	1302.4						2288.5	5137.2				393.681	382.234			39.4938	110.157
11401	14232		1110.2						1542.7	897.4						1890.9	2585.4				937.495	288.771			73.8007	97.7331
13371	11818		686.25						1044	999.73						3027.4	3449.4				385.945	396.698			24.4069	197.456
4242.6	19418		739.12						712.25	1133.5						2649.1	2685.6				317.092	403.279			39.5086	161.016
6028.2	18583		936.74						757.11	1641.6							2343.9				428.601	443.873			58.0464	120.251
7623.2	12490		694.02						1564.9	1092.8							1949.4				291.88	452.527			30.8067	144.065
3663.9	11024		1034.8						415.85	1467.5							1473.2				232.375	386.053			25.2669	198.656
12627	15822		742.75						1034.1	1069.6							3161				158.711	401.608			19.5454	171.676
4988.1	12460		1115.3						1697.3	362.11							1699.4				533.472	387.633			33.96	170.605
9040.9	15865		696.23						331.24	1191.7							2796.7				389.148	334.788			45.5254	177.238
10534	6878.3		686.25						1703.6	1706.4							2248.3				398.099	308.367			45.2309
11360	9823.9		1009.3						439.27	853.79							2388.9				357.394	294.782			44.6334
7581.9	13132		757.16						2309.8	352.95							2211.4				321.099	417.566			20.9488
5482	13150		1068.6						1423.8	1350.2							2218.8				369.971	487.438			105.192
10582	5945.3								1478.2	362.11							3707.5				345.704				52.5146
13281	10358								2683.6	990.6							1699.4				251.132				48.7531
8607.3	13779								975.49	1196.4							1801.5				382.242				66.3641
9768.4	10655								1938.5	754.55											361.55				32.3653
16011	5944.3								1339.3	1917.5											252.079
12092	14040								1235.1	500.84											263.403
7984.6	16150								1713.3	2430.9											353.934
21279	10500								3149.1	370.34											339.146
22197	17859								1655.5	456.85											430.679
22492	20472								927.63	1077.3											202.514
6196.4	11764								1270.3												368.058
10237	13045								481.98												190.903
9863.4	14432								1656.1
10380	14932								952.96
19544	16826								874.61
10674	8212.5								550.44
5518.6	21721								2432.9
3749.6	7668.1								1720.4
10871	9388.3
20161	10759
16610	12759
6307.5	5965.8
6446	14054
21632	13891
20604	12461
17061	8725.4
28103	14165
5369	18658
11880	13929
10533	13273
6314.8	4092.8
22755	5670.3
15573	2013
2691.1	10153
6863.5	16923
11859	16586
14547	18476
14420	10092
8980.4	11111
16714	3797
9754.6	10048
5117.7	17374
11262	7243
11564	2425.2
13462	20553
24644	4360.8
12137	6509.8
15895	9233.6
8428.7	7469.8
20208	6299.6
15408	4635.6
9103.6	3495.9
19188	2528.5
8684.6	4079.4
15338	19357
12834	20999
6877.8	17624
9006.8
8682.5
7268.8
6907
11975
13293
15498
9822.8
13587
13955
10928
10596
11819
9503.1
8482.7
14789
10238
8634
8310.3
4164.4
5231.6
4677
7717.7
4518.8
5265.8

## Sheet: Figure S5
Figure S5 A						Figure S5 B
Cep164	signal intensity					CHIBBY	signal intensity
Serum	no Serum	Serum	no Serum			Serum	no Serum	Serum	no Serum
Control	Control	CHIR99021	CHIR99021			Control	Control	CHIR99021	CHIR99021
2706.05	4850.09	6079.46	4209.17			6731.4	3491.32	2431.5	1523.93
4776.31	5528.25	4276.04	4067.63			7488.6	2281.48	4814.43	3279.26
6698.88	6694.85	5135.39	6521.62			3062.4	2660.88	2746.32	2015.83
5289.45	7432.82	4758.14	3697.53			2901	2965.79	4530.87	4439.48
5248.62	7058.84	2261.74	3934.63			3564.8	2918.81	4612.07	3450.67
3833.09	7829.52	3733.04	4683.55			5296.6	3432.77	3258.1	3224.51
4089.61	6853.89	7935.29	3492.82			5755.5	3012.39	2477.78	1997.33
7900.08	7992.7	4417.45	2863.61			3709.1	3842.03	3652.32	2577.38
3070.18	9990.02	2277.98	5284.33			9120.1	2665.42	2472.64	5058.99
6541.99	7868.35	4970.68	6742.55			5621.4	2995.54	2938.54	2248.14
2094.28	5981.06	2891.07	4265.29			4226.8	1990.48	2195.01	4178.18
3000.3	6891.5	2318.5	6695.92			3967.6	4293.87	3065.08	1327.52
4930.77	8216.87	4275.55	5364.22			3660.4	4255.79	2938.01	2549.19
4211.05	4272.71	2197.61	6035.32			5517.4	3750.3	3032.2	1891.5
6857.98	8090.92	4357.87	4990.39			3181.3	2884.13	1177.48	2138.31
4544.36	9051.61	1891.28	3091.59			3536.5	5236.13	3700.49	3305.79
3517.12	8665.07	1917.05	4889.22			4246.2	4917.12	2203.66	3147.31
10604.5	5207.95	3094.88	5357.71			5818.1	5223.34	2389.85	2221.7
6481.64	6706.33	1179.88	5275.83			7413.4	4023.9	2104.34	3886.78
4436.11	3801.66	1180.3	5608.14			5397.9	4426.14	1847.9	2646
5568.67	7868.53	2062.64	3874.09			6301.7	3769.34	1739.45	2007.58
4459.22	4768.32	2540.95	3396.88			4254.9	2478.1	2432.4	3380.39
7624.37	6006.28	3064.63	3945.88			4719.2	2465.43	2305.18	2305.35
6675.26	5663.38	1566.43	4400.48			2978.5	2405.01	2957.51	3024.9
4981.09	6353.17	3810.29	3599.46			4757.9	2645.66	1190.95	1903.23
4426.12	3029.95	1816.76	8590.44			5242.9	4458.06	1550.53	2910.28
3746.55	2887.92	1836.34	4625.57			3558.1	4226.21	2562.81	1872
2591.02	2590.51	1636.02	5100.67			1301.3	2409.54	1755.13	2518.75
3920.77	4213.88	2860.29	6109.23			2508.4	3859.37	2877.04	3545.54
2489.84	3901.72	1761.14	5954.13			3456.3	3076.81	2575.58	3010.02
2395.56	3387.62	2321.57	3695.19			3611.9	3049.66	2048.55	1566.11
3064.64	2588.93	1563.71	6148.92			2829	5074.34	2957.71	1888.35
2887.82	3282.7	2539.32	4287.37			2799.9	4537.77	2577.72	2606.65
3972.92	3609.71	3966.53	1453.2			2781.4	6555.24	2538.7	3338.81
8614.27	3710.75	2621.68	2619.53			5741.2	3556.57	425.662	2247.99
4166.95	2742.74	2677.76	1620.85			5466.4	2657.49	1309.98	5054.83
6797.54	3429.86	3975	6598.64			2857.9	5250.04	1456.93	2929.29
6611.69	4404.03	2441.8	3897.95			3827.4	6022.89	1755.82	2897.54
9674.24	5719.92	3498.9	2667.68			5565.2	3314.18	2738.24	4691.84
893.372	3094.72	2556.76	5068.6			3460.1	6152.39	1072.94	2633.28
7305.58	6613.69	2630.56	2344.12			3909.4	8637.67	1196.12	3108.3
6341.4	5379.51	4413.43	5854.87			5467.9	3225.22	1387.35	1367.83
5087.98	4576.81	2165.62	2213.32			7953.3	2887.31	2303.06	1660.78
9060.2	8652.84	3718.69	4818.21			5758.5	8114.43	2874.25	569.439
4693.33	5030	4495.07	3129.39			6977.4	4527.09	1335.34	1658.81
4576	8211.26	5563.54	1985.88			2985.3	4008.25	2208.61	2190.96
8111.09	7194.71	2496.82	3018.56			5366.8	2816.26	1333.09	1471.58
4180.3	9685.72	1746.9	4143.36			6913.2	3242.16	1800.22	2265.97
2940.69	6012.37	2510.79	5788.9			3889.7	4403.63	1924.8	2857.99
7012.5	7936.23	5602.14	4323.95			1775.3	5564.92	2336.74	1722.46
3841.49	9359.87	4805.28	6222.98			3742.6	4667.14	2470.22	1823.85
4140.87	6039.85	1719.6	4773.79			5161.2	4029.62	2373.73	3514.96
4065.51	8486.94	2790.63	2637.94			3983.8	2354.56	1445.57	2686.71
7087.48	4762.15	4374.13	3902.11			6211.6	3425.91	2858.53	2304.82
3120.11	5756.44	2186.48	6180.14			5168.1	4732.85	1567.91	3629.98
6102.71	7842.69	1613.32	3830.96			5775.2	3449.04	1339.73	3149.85
3049.42	6211.93	2413.24	4037.6			2144.9	5446.88	2080.06	2296.29
5198.58	5738.88	2674.99	4622.34			5303.5	4674.35	2524.93	2370.44
4486.78	3920.96	3106.39	6362.49			5331	4513.58	2234.49	2167.6
7057.86	7814.41	3594.62	3800.28			3046.5	5269.52	1795.28	1374.25
4954.06	7323.73	2848.18	4373.47			3863	3235.23	2447.89	3201.61
4304.62	8309.95	2308.81	4481.57			3524.3	3907.28	2309.27	3609.4
7697.91	8005.97	3760.67	5084.54			3209.3	4303.61	2573.84	3212.59
4537.75	5387.88	2972.27	3054.83			3460.9	2768.03	1549.94	2024.6
6102.36	5903.13	3965.35	4311.89			5094	2756.85	2284.3	1740.98
6448.01	4708.88	2321.74	4606.2			6612.1	4161.22	2083.02	2821.79
6964.66	6345.87	3212.5	6984.13			4899.2	3447.58	1912.57	2473.68
4617.95	4813.15	3776.13	5106.25			1342.8	3953.35	1572.72	2443.16
4471.59	4585.32	2378.32	5349.76			6900.9	5164.05	2502.92	1775.21
10070.9	4629.6	3780.3	7371.46			5089.5	4434.12	1679.65	2992.8
8784.02	8511.84	5884.02	3561.63			6127.7	4553.16	1931.03	2850.91
6116.21	4787.51	2682.05	3282.86			3014	4286.94	2775.21	2369.95
6875.09	6310.85	4019.04	4631.52			4427.3	3795	1729.69	1996.36
6096.72	4058.38	2904.09	3898.94			4432.3	5905.86	1220.37	2652.95
4739.98	6801.22	2949.74	4708.7			5582.2	4364.23	1991.43	1776.56
8507.06	6801.55	3703.79	3609.78			5077.8	4480.06	4311.32	3677.89
5663.37	5675.51	2734.89	4457.68			4448.5	5657.08	875.445	2829.1
6415.01	5492.82	5303.12	4263.62			5822.7	3548.88	2053.49	3391.11
6966.27	4758.29	2588.35	5360.94			4258	3528.28	2146.9	3616.7
8419.58	8146.37	3736.47	3992.24			6068.1	3154.3	1722.16	3205.13
5880.73	4785.19	4237.87	5574.72			6463.2	3545.8	2646.09	2004.02
10088.9	6648.86	4188.54	5849.24			4186.6	4326.36	2814.45	5606.55
6332.3	7406.73	3001.47	4616.52			3484.5	3532.82	1953.38	4763
6049.74	6213.93	3229	4556.17			3793.3	3118.16	3792.34	2450.46
9847.32	8557.03	2375.11	3571.78			3421.7	2848.41	1859.52	2367.6
7484.14	6121.64	1913.28	3035.43			6953.1	3138.47	2262.25	3044.68
4804.43	8332.86	1904.36	5997.75			6244	2558.44	2320.33	3555.66
4740.69	5519.89	2158.66	2834.41			3546.6	1656.88	1660.61	3810.25
7002.17	6129.52	1293.85	4541.09			5815.5	2767.44	2141.4	3249.98
6446.15	6871.03	1107.48	4049.33			4517.8	2588.15	2173.19	1680.91
6788.26	5069.99	2889.96	5802.75			3840.5	3284.98	2783.05	1863.86
4787.19	7595.25	4769.4	4373.96			4602.3	2622.32	2426.37	1892.17
6179.59	9101.46	4272.83	4706.06			4490.6	2335.89	2839.98	4421.12
6984.18	7465.18	3292.31	3704.42			5905.7	3382.44	2842.71	2968.23
6065.74	7444.13	3268.2	3794.41			4452.9	3620.76	3153.1	3043.21
4113.92	6564.48	4423.78	5394.48			5496.3	2917.78	1419	3570.25
7172.57	5156.46	3862.76	5363.21			3459.5	3052.7	2188.22	2333.23
3232.88	4671.24	2643.44	6936.27			3301	3913.54	1979.12	3279.61
5977.89		4277.17	4031.23			3494	2866.19	4063.48	3188.1
7206.47		3353.66	4812.48			3454.1	3236.14	1312.14	2771.17
2900.59		3199.82	4030.82			1841.9	3858	2611.45	1746.75
4523.54		3279.84	2610.56			3988.2	2640.79	2600.08	1647.68
7324.02		1281.9	4079.49			2526.7	2882.96	2782.23	2991.65
3458.12		1170.18	3034.27			2994	5181.87	2774.63	3034.02
5767.96		2663.88	5968.2			1632	3161.95	2270.61	1739.73
4812.25		2626.18	4778.07			2849.8	2777.85	2773.69	2114.2
5674.28		2616.11	4991.18			3021	3625.76	2318.31	2423.15
3788.98		3471.9	5211.92			4774	4835.72	2334.62	2311.6
7450.71		2478.09	4056.72			2021.7	2576.36	2864.01	1794.62
5755.15		3085.99	6174.03			5574.4	3561.47	2012.61	2502.89
6516.33		3229.05	6711.67			3828.5	3096.07	2158.71	3192.31
5908.58		4493.15	4447.65			5490	5314.01	2478.06	2386.97
6236.26		4229.8	5273.4			2739.7	2967.72	2374.27	2071.82
7215.92		4223.67	5835.68			3283.6	3073.01	2669.84	2235.38
		3241.27	4240.25			2449.7	6205.05	3207.41	1622.28
		2918.2	3177.09			3964	3260.95	2369.27	4095.47
		2739.97	1546.84			1601.6	4023.9	4526.56	4976.68
		1415.46	5667.04			3895.6	4595.05	1798.49	2573.69
		2189.05	5152.85			2907.5	3803.47	3385.04	2060.91
		1151	3264.78			2233.9	4825.56	2577.17	2308.02
		2014.24	6268.4			2503.6	4090.44	3112.61	3234.31
		1995.66	6543.2			2534.6	4894.29	1935.08	2085.15
		3188.09	4142.74			5146.9	3917.34	3240.34	2098.08
		1877.8				4184.7	5185.72	3314.49	3272.8
		2757.11				2894.8	4751.05	3875.47
		3600.32				1359.6	3752.35	2620.23
		3557.13				2659.4	4660.64	1816.78
		1309.96				2056.2	3614.25	2184.72
		3553.47				4409.6	2776.57	1504.46
		3463.81				2705.8	4390.24	4029.48
		2899.57				3235.4	3149.71	2801.72
		1669.56				6104.7	4112.5	2205.47
		2638.1				4247.1	3688.86	2046
		2301.52				4100.6	3421.94	1081.64
		1958.73				1305.6	4825.02	2175.35
		3021.89				2507	4391.82	2305.46
		919.315				5835.6	4392.25	3132.78
		3546.6				1604	6973.7	1667.87
		1365.01				3098.7	4774.09	3007.81
		2103.43				1104	7640.69	3843.54
		2309.9				4902.7	3385.08	4056.22
		3877.28				1965	2654.79	5244.13
		3852.9				2852	3858.43	3695.31
		2390				2123.9		2856.51
		1148.7				1845.1		2766.62
		1854.45				4401.9		2741.35
		1493.88				5262.9		2266.05
		710.27				4454.5		2583.46
		1309.98				4301.5		1495.45
		3300.97				2061.6		3455.11
		3035.49				3313.6		2075.66
		6360.59				3563.5		3653.25
		3094.91				2912.4		2431.14
		2438.32				2319.1		3277.45
		3979.72				2339
		3956.89				4720
		5633.7				6005.8
		2389.77				3215.3
		3509.81				4862
		4635.16				4046.9
		4610.92				2467.7
		4313.36				2553.3
		3262.21				3135.2
		4033.53				3956.6
		3946.4				4004
		1792.04				1543.1
		1863.99				3951.9
		3287.18				4332.3
		3373				3524.9
		4064.37				5206.3
		6032.76				3455.4
		2733.99				4100.3
		2007.43				3849.2
		1483.41				1477.8
		1965.41				4343.7
		2766.44				2913.5
		2288.26				5518.5
		2579.77				3694.7
		2099.27				2386.1
		2270.01				7150.4
		3023.74				4207.3
		2301.15				3206.4
		5457.53				2834.9
		5904.01				3464.2
		4795.42				2650.9
						2922.8
						2092.1
						2318.6
						2654.2
						3285.4
						2458.8
						2801
						3602.9
						2133.9
						3889.8
						3755.5
						2995.4
						4075.9
						2715
						5116
						5032
						4348.4
						2539
						4883.3
						3171.8
						3721.6
						3045.7
						4309.2
						2180.5
						2672.8
						3425.2
						5443.5
						2400.2
						2456.5
						4651.3
						3118.4
						3959
						2091.7
						2468.4
						3305.2
						2452.6
						3354.6
						4948.7
						2318.4

## Sheet: Figure S6
Figure S6 A
CP110 signal intesity
siLUC	siCP110
1949	2349.7
2279.8	470.8
2154.4	1430.2
1376.4	828.37
2315	54.054
1098.8	35.534
788.24	724.25
3793.1	428.44
2879.4	540.08
1210.8	80.334
1673.3	1230.1
3229.4	2894.3
1241.8	952.87
1691.9	103.87
3186.5	5
1741.7	5
701.8	17.388
64.814	309.25
1740.5	364
966.24	95.934
1298.2	1276.7
1359.8	180.73
1775.2	830.04
2599.7	22.388
1394	503.84
1001.4	716.09
20.321	5
2101.5	377.76
1215.1	205.56
1834.2	789.28
280.29	282.95
2924.3	708.03
1075.5	5
2380.6	43.854
1186.4	90.827
1223.1	338.47
488.88	5
4212.8	701.13
2240.4	91.467
738.12	1444.4
2887.2	61.521
2179.3	241.24
2471.1	107.41
2296.4	901.01
2332.6	1999.8
2007.9	237.17
317.01	912.91
1727.4	757.07
2014.4	918.84
1468.3	534.03
948.32	962.49
2455.6	9.3341
1865.7	620.37
2239.5	359.13
4371.7	169.2
1592.7	688.6
3039.1	0.93459
2471.9	5
2675.9	350.84
3186.1	933.81
2397.3	82.294
1138.1	3.934
4814.3	173.24
1508	196.04
2676.9	643.01
483.69	707.79
4290.2	5
1303.8	441.87
1644.4	1201.4
2031.6	257.12
1703.8	1260.4
1938	601.31
1247.4	715.85
2021.8	151.91
1030.2	593.6
2006.3	791.2
1717.2	5
1242.2	5
3499	117.77
2514.1	746.67
3998.7	5
1342.9	347.2
2108.9	232.53
2515.7	5
2799.2	80.481
2744.2	5
2392.9	357.84
1340.5	52.361
1845.8	51.214
2132.4	5
2643.8	5
2824.9	21.081
4842.4	336.17
1191.8	326.85
1967.4	167.19
1407.7	5
3576.7	283.53
1045.9	1169.4
	259.65
	1047.9
	450.72
	5
	309.57
	5
	57.494
	264.11
	57.4944
	264.108
